# Supplementary material for: A Smart, Cost-Effective Programmable Gas Flowmeter Retrofitted from a Glass Rotameter
Source: Sensors (Basel). 2026 Jun 24;26(13):4020. doi: 10.3390/s26134020 (PMC13363873; doi:10.3390/s26134020)
Supplement: Supplementary file 1 [file sensors-26-04020-s001.zip]

Archive with 1 entries (1 files):
- sensors-4328336-supplementary.pdf
